# Supplementary material for: Biodiversity of Environmental Leptospira: Improving Identification and Revisiting the Diagnosis
Source: Front Microbiol. 2018 May 1;9:816. doi: 10.3389/fmicb.2018.00816 (PMC5938396; doi:10.3389/fmicb.2018.00816)
Supplement: Supplementary file 1 [file Data_Sheet_1.zip]

Archive with 1 entries (1 files):
- MspExport_BDD-UREL.btmsp
